# Supplementary material for: Public Knowledge, Attitudes, and Preventive Practices Toward G6PD Deficiency in Al-Kharj, Saudi Arabia: A Community-Based Cross-Sectional Study
Source: Healthcare (Basel). 2025 Dec 12;13(24):3261. doi: 10.3390/healthcare13243261 (PMC12732968; doi:10.3390/healthcare13243261)
Supplement: Supplementary file 1 [file healthcare-13-03261-s001.zip]

Archive with 1 entries (1 files):
- healthcare-4025479-supplementary.pdf
